# Supplementary material for: Gut microbiota-associated immunomodulation contributes to the protective effects of fluvastatin against endometriosis in a mouse model, accompanied by increased Akkermansia muciniphila abundance
Source: Front Microbiol. 2026 May 14;17:1762444. doi: 10.3389/fmicb.2026.1762444 (PMC13216716; doi:10.3389/fmicb.2026.1762444)
Supplement: SUPPLEMENTARY TABLE 1 — Differential taxa identified by Wilcoxon rank-sum test and LEfSe analysis in the metagenomic analysis. [file Table_1.xlsx]

## Sheet: README
Table S1. Differential taxa identified by Wilcoxon rank-sum test and LEfSe analysis in the metagenomic analysis.
S1A contains phylum-level differential abundance results identified by the Wilcoxon rank-sum test, including nominal and Benjamini–Hochberg-adjusted P values.
S1B–S1D contain LEfSe results at the phylum, genus, and species levels, respectively.

## Sheet: S1A_Wilcoxon_Phylum
Comparison	Taxa	Test_method	Group	P.unadj	P.adj	Significance
A - B	p__Candidatus_Daviesbacteria	Wilcoxon Rank Sum Test	A	4.57059280588692e-05	0.00626171214406508	**
A - B	p__Candidatus_Microgenomates	Wilcoxon Rank Sum Test	A	0.000868412633118515	0.0375702728643905	*
A - B	p__Candidatus_Saccharibacteria	Wilcoxon Rank Sum Test	A	0.000868412633118515	0.0375702728643905	*
A - B	p__Candidatus_Levybacteria	Wilcoxon Rank Sum Test	A	0.00137117784176608	0.0375702728643905	*
A - B	p__Candidatus_Pacebacteria	Wilcoxon Rank Sum Test	A	0.00137117784176608	0.0375702728643905	*
A - B	p__Candidatus_Margulisbacteria	Wilcoxon Rank Sum Test	A	0.00306229717994424	0.0699224522753934	ns
A - B	p__Candidatus_Komeilibacteria	Wilcoxon Rank Sum Test	A	0.00438776909365145	0.0858749094043212	ns
A - B	p__Planctomycetes	Wilcoxon Rank Sum Test	A	0.00621600621600622	0.0946214279547613	ns
A - B	p__Tenericutes	Wilcoxon Rank Sum Test	A	0.00621600621600622	0.0946214279547613	ns
A - B	p__Candidatus_Falkowbacteria	Wilcoxon Rank Sum Test	A	0.00854700854700855	0.0996537445734505	ns
A - B	p__Candidatus_Wildermuthbacteria	Wilcoxon Rank Sum Test	A	0.00854700854700855	0.0996537445734505	ns
A - B	p__Candidatus_Taylorbacteria	Wilcoxon Rank Sum Test	A	0.00872879514511975	0.0996537445734505	ns
A - B	p__Candidatus_Zambryskibacteria	Wilcoxon Rank Sum Test	A	0.0155400155400155	0.163767856075548	ns
A - B	p__Candidatus_Dadabacteria	Wilcoxon Rank Sum Test	A	0.0173624293692018	0.169903773112903	ns
A - B	p__Candidatus_Kerfeldbacteria	Wilcoxon Rank Sum Test	A	0.0205219616984323	0.182528908999497	ns
A - B	p__Candidatus_Wirthbacteria	Wilcoxon Rank Sum Test	A	0.0227553809295081	0.182528908999497	ns
A - B	p__Candidatus_Terrybacteria	Wilcoxon Rank Sum Test	A	0.0233960619438706	0.182528908999497	ns
A - B	p__Candidatus_Aerophobetes	Wilcoxon Rank Sum Test	A	0.0266465560583208	0.182528908999497	ns
A - B	p__Candidatus_Kuenenbacteria	Wilcoxon Rank Sum Test	A	0.0266465560583208	0.182528908999497	ns
A - B	p__Verrucomicrobia	Wilcoxon Rank Sum Test	A	0.0266465560583208	0.182528908999497	ns
A - B	p__Candidatus_Parcubacteria	Wilcoxon Rank Sum Test	A	0.0342794460441519	0.213467459456764	ns
A - B	p__Candidatus_Vogelbacteria	Wilcoxon Rank Sum Test	A	0.0342794460441519	0.213467459456764	ns
A - B	p__Candidatus_Shapirobacteria	Wilcoxon Rank Sum Test	A	0.0434206316559258	0.237945061474473	ns
A - B	p__Proteobacteria	Wilcoxon Rank Sum Test	B	0.0434206316559258	0.237945061474473	ns
A - B	p__candidate_division_CPR2	Wilcoxon Rank Sum Test	A	0.0434206316559258	0.237945061474473	ns
A - B	p__Candidatus_Yonathbacteria	Wilcoxon Rank Sum Test	A	0.0490635045301656	0.258526927716642	ns

## Sheet: S1B_LEfSe_Phylum
Name	Abundance	Group	LDA_score	Pvalue
p__Verrucomicrobia	3.72597	A	3.35472	0.0263301
p__Tenericutes	3.6809	A	3.13971	0.00768579405521
p__Candidatus_Saccharibacteria	3.53674	A	3.09598	0.00187194029257
p__Candidatus_Wirthbacteria	0	A	2.2713	0.0202235672976
p__Candidatus_Dadabacteria	0	A	2.22761	0.0146896999138
p__Candidatus_Yonathbacteria	0	A	2.19326	0.0440297208867
p__Proteobacteria	4.78462	B	4.01509	0.0409927205598

## Sheet: S1C_LEfSe_Genus
Name	Abundance	Group	LDA_score	Pvalue
g__Odoribacter	4.30545	A	3.67492	0.0099743397671
g__Akkermansia	3.8424	A	3.49651	0.0329693812442
g__Candidatus_Nanosyncoccus	3.61061	A	3.19273	0.00336649107995
g__Mycoplasma	3.5719	A	2.97061	0.0208792631664
g__Anaeroplasma	3.27767	A	2.87976	0.0409927205598
g__Corallococcus	2.73692	A	2.3033	0.0263301
g__Acholeplasma	2.62187	A	2.05867	0.0263301
g__Helicobacter	4.73262	B	4.09273	0.0263301
g__Ligilactobacillus	3.74343	B	3.37998	0.000379284681583
g__Bifidobacterium	3.59981	B	2.91955	0.0329693812442

## Sheet: S1D_LEfSe_Species
Name	Abundance	Group	LDA_score	Pvalue
s__Clostridium_sp_CAG678	3.69562	A	3.26512	0.0099743397671
s__Candidatus_Nanosyncoccus_alces	3.64167	A	3.2326	0.00251958603863
s__Anaeroplasma_bactoclasticum	3.43667	A	3.06038	0.0409927205598
s__Odoribacter_splanchnicus	3.58254	A	2.93297	0.00768579405521
s__Mycoplasma_sp_CAG877	3.33048	A	2.88303	0.00768579405521
s__Firmicutes_bacterium_CAG341	3.21848	A	2.81605	0.0099743397671
s__Pseudoflavonifractor_sp_Marseille_P3106	3.44703	A	2.79855	0.0128512401875
s__Clostridium_sp_CAG452	3.14689	A	2.74218	0.0099743397671
s__Candidatus_Nanosyncoccus_nanoralicus	3.07499	A	2.66042	0.00336649107995
s__Eubacterium_sp_CAG251	3.02544	A	2.61371	0.0099743397671
s__Clostridium_sp_CAG571	2.98153	A	2.55332	0.0099743397671
s__Corallococcus_sp_CAG1435	2.8835	A	2.48305	0.0329693812442
s__Lactobacillus_intestinalis	2.94394	A	2.47488	0.0263301
s__Candidatus_Melainabacteria_bacterium	3.117	A	2.45199	0.0263301
s__Clostridium_sp_26_22	2.91693	A	2.41611	0.0329693812442
s__Clostridium_sp_CAG343	2.73918	A	2.39687	0.0263301
s__Eubacterium_coprostanoligenes	2.81159	A	2.37172	0.0099743397671
s__Clostridium_sp_CAG798	2.86427	A	2.3453	0.0208792631664
s__Clostridium_sp_CAG440	2.91111	A	2.34418	0.0208792631664
s__Clostridium_sp_CAG354_28_25	2.7799	A	2.33618	0.0164393330684
s__Clostridium_sp_CAG921	2.77743	A	2.33098	0.0164393330684
s__Clostridium_sp_CAG389	2.86835	A	2.31486	0.0329693812442
s__Clostridiales_bacterium_41_21_two_genomes	2.78628	A	2.28597	0.00768579405521
s__Clostridium_sp_CAG575	2.71589	A	2.26661	0.0128512401875
s__Clostridium_sp_CAG273	2.71206	A	2.23625	0.0263301
s__Muribaculaceae_bacterium_Isolate_077_Janvier	2.72804	A	2.22844	0.0099743397671
s__Clostridium_sp_CAG492	2.63229	A	2.22442	0.0128512401875
s__Clostridium_sp_27_14	2.75046	A	2.20546	0.0263301
s__Clostridium_sp_CAG567	2.66455	A	2.1966	0.00336649107995
s__Clostridium_sp_CAG465	2.6048	A	2.1703	0.0208792631664
s__Akkermansia_muciniphila_CAG154	2.4613	A	2.16284	0.0176392678008
s__Escherichia_coli	2.66377	A	2.0899	0.0329693812442
s__Clostridium_sp_CAG508	2.55188	A	2.07207	0.0263301
s__Clostridium_sp_CAG780	2.56402	A	2.03165	0.0409927205598
s__Clostridium_sp_CAG628	2.51188	A	2.02323	0.0409927205598
s__Tannerella_sp_CAG118	2.55279	A	2.00397	0.0164393330684
s__Ligilactobacillus_murinus	3.78094	B	3.50161	0.000379284681583
s__Bifidobacterium_pseudolongum	3.63487	B	3.10958	0.0329693812442
s__Helicobacter_hepaticus	3.06257	B	2.42957	0.0329693812442
s__Helicobacter_sp_MIT_03_1614	2.93946	B	2.32246	0.0329693812442
s__Ligilactobacillus_animalis	2.50504	B	2.23421	0.000379284681583
s__Helicobacter_pullorum	2.85938	B	2.22474	0.0208792631664
s__Helicobacter_typhlonius	2.61554	B	2.09684	0.0208792631664
